# Supplementary material for: Protocol for quantitative analysis of RNA 3′-end processing induced by disassociated subunits using chromatin-associated RNA-seq data
Source: STAR Protoc. 2023 Jun 15;4(3):102356. doi: 10.1016/j.xpro.2023.102356 (PMC10300391; doi:10.1016/j.xpro.2023.102356)
Supplement: Data S1. Scripts for ChAR-seq analysis, related to steps 1–16 [file mmc1.zip]

Archive with 2 entries (2 files):
- chromatin-associated-RNA-seq_pipeline.sh
- __MACOSX/._chromatin-associated-RNA-seq_pipeline.sh
